# Supplementary material for: Narratives of Italian Transatlantic (re)migration, 1897–1936
Source: Front Sociol. 2023 Nov 22;8:1239585. doi: 10.3389/fsoc.2023.1239585 (PMC10703390; doi:10.3389/fsoc.2023.1239585)
Supplement: Supplementary file 1 [file Data_Sheet_1.CSV]

	Ngram	Frequency
0	dispaccio telegrafico	8138
1	costa pacifico	4492
2	giornale italiano	3861
3	united states	3756
4	largest circulation	3718
5	italian news	3641
6	quotidiano italiano	3625
7	colonie italiane	3552
8	particolare roma	3469
9	giornale quotidiano	3452
10	news italia	3442
11	lotta difesa	3440
12	italiane costa	3404
13	vive lotta	3328
14	ettore direttore	3263
15	colonie italiane costa	3181
16	class mail	2903
17	italiane costa pacifico	2870
18	prezzi abbonamento	2839
19	vive lotta difesa	2738
20	paper west	2705
21	colonie italiane costa pacifico	2701
22	presidente wilson	2695
23	pacific coast	2584
24	west chicago	2582
25	italian news italia	2562
26	francisco cal	2522
27	paper west chicago	2517
28	difesa italiano	2405
29	direttore columbus	2311
30	italiano ovest	2265
31	dispaccio particolare	2258
32	ettore direttore columbus	2238
33	quotidiano mattino	2182
34	lotta difesa italiano	2115
35	giornale quotidiano mattino	2012
36	dante alighieri	2004
37	italia francisco	1982
38	vecchio diffuso	1947
39	organo quotidiano	1922
40	quotidiano italiano ovest	1919
41	diffuso quotidiano	1894
42	states largest	1888
43	dispacci telegrafici	1869
44	vive lotta difesa italiano	1842
45	united states largest	1831
46	ovest york	1821
47	vecchio diffuso quotidiano	1818
48	alighieri roma	1728
49	columbus francisco	1726
50	progressive italian	1722
51	proprietaria ettore	1721
52	foreign paper	1712
53	italia giornale	1705
54	diffuso quotidiano italiano	1704
55	foreign paper west	1694
56	perpetuo benemerito	1668
57	vecchio diffuso quotidiano italiano	1651
58	uniti canada	1615
59	foreign paper west chicago	1602
60	italiano ovest york	1598
61	presi dente	1570
62	proprietaria ettore direttore	1512
63	pagina cronaca	1508
64	italia proprietaria	1496
65	interessi colonie	1491
66	quotidiano italiano ovest york	1483
67	interessi colonie italiane	1462
68	cents copia	1449
69	interessi colonie italiane costa	1443
70	dante alighieri roma	1404
71	socio perpetuo	1393
72	states largest circulation	1374
73	douglas indirizzo	1355
74	indirizzo lettere	1339
75	united states largest circulation	1338
76	progetto legge	1337
77	proprietaria ettore direttore columbus	1331
78	società dante	1327
79	circulation foreign	1312
80	italia giornale quotidiano	1300
81	mail matter	1297
82	newspaper united	1296
83	vittorio emanuele	1287
84	direttore columbus francisco	1287
85	socio perpetuo benemerito	1286
86	circulation foreign paper	1284
87	circulation foreign paper west	1271
88	newspaper united states	1261
89	ettore direttore columbus francisco	1253
90	class mail matter	1249
91	largest circulation foreign	1241
92	dispaccio particolare roma	1232
93	post office	1226
94	navi guerra	1224
95	largest circulation foreign paper	1215
96	morning news	1203
97	benemerito società	1197
98	montgomery avenue	1194
99	croce rossa	1191
100	popolo americano	1181
101	informazioni telegrafiche	1150
102	patria umanità	1148
103	york italia	1141
104	italian newspaper	1134
105	colonia italiana	1132
106	mosi progressive	1132
107	quotidiano eco	1109
108	società dante alighieri	1106
109	italian united	1095
110	italian largest	1079
111	diffuso quotidiano italiano ovest	1074
112	quotidiano leo	1067
113	gene rale	1059
114	telegrafico washington	1059
115	affari esteri	1057
116	progressive italian largest	1056
117	italian united states	1051
118	pacifico ovest	1043
119	douglas indirizzo lettere	1036
120	costa pacifico ovest	1033
121	telegrammi italia	1031
122	andare italia	1018
123	office montgomery	1018
124	mini stro	1014
125	dispacci particolari	1009
126	italiane costa pacifico ovest	1002
127	roma italia	999
128	morti feriti	990
129	duca abruzzi	987
130	largest italian	984
131	società dante alighieri roma	984
132	ger mania	983
133	telefono douglas	980
134	telegrafico londra	978
135	porto york	974
136	italian newspaper united	972
137	italiano italiani	967
138	italian largest circulation	954
139	benemerito società dante	953
140	italia roma	951
141	news giornale	950
142	italian newspaper united states	949
143	canada messico	947
144	italia proprietaria ettore	943
145	prossime partenze	937
146	progressive italian largest circulation	935
147	perpetuo benemerito società	934
148	news giornale quotidiano	933
149	uniti canada messico	932
150	telegramma speciale	932
151	quotidiano organo	922
152	partito socialista	914
153	madre patria	905
154	truppe italiane	901
155	punto vista	897
156	news giornale quotidiano mattino	889
157	italia prossime	878
158	francisco telefono	868
159	organo quotidiano eco	867
160	newspaper united states largest	863
161	francisco telefono douglas	858
162	benemerito società dante alighieri	853
163	york italia proprietaria	851
164	gran numero	850
165	alighieri roma italia	848
166	popolo italiano	845
167	italia proprietaria ettore direttore	838
168	gior nale	831
169	italia prossime partenze	831
170	ministero guerra	821
171	andare italia prossime	814
172	italian paper	810
173	uomini cose	788
174	farmacia italiana	785
175	columbus francisco telefono	781
176	perpetuo benemerito società dante	775
177	andare italia prossime partenze	773
178	organo quotidiano leo	773
179	columbus francisco telefono douglas	773
180	news italia giornale	768
181	giustizia fratellanza	764
182	italia domenica	764
183	socio perpetuo benemerito società	761
184	giornale italiano italiani	760
185	vecchio quotidiano	759
186	dispaccio telegrafico londra	752
187	dispaccio telegrafico washington	751
188	italiane francesi	747
189	news italia giornale quotidiano	743
190	america pubblica	738
191	telegrafico roma	735
192	presidente roosevelt	725
193	western states	723
194	mattino italia	719
195	giuseppe silvestro	718
196	francesco giuseppe	709
197	giornale quotidiano organo	709
198	entered class	707
199	ovest york italia	703
200	italian largest circulation foreign	701
201	guerra europea	699
202	italiano quotidiano	699
203	quotidiano mattino italia	699
204	circulation pacific	693
205	giornale italia	688
206	note commenti	685
207	dante alighieri roma italia	684
208	circoli politici	675
209	giornale quotidiano mattino italia	674
210	materia leggere	673
211	fran cia	672
212	sol dati	664
213	telegrammi speciali	659
214	germa nia	657
215	gior nali	653
216	imperi centrali	651
217	italian pacific	649
218	teodoro roosevelt	647
219	mosi progressive italian	644
220	macchine nuove	642
221	los angeles	638
222	circulation western	637
223	largest italian united	634
224	civile risveglio	634
225	leo interessi	633
226	dispaccio telegrafico roma	632
227	act march	631
228	eco interessi	629
229	italiano ovest york italia	627
230	rendita italiana	626
231	pub blico	625
232	ovest socio	625
233	partenze vapori	625
234	direttore columbus francisco telefono	623
235	razza italiana	621
236	quotidiano leo interessi	621
237	mattino italia francisco	620
238	pub blica	618
239	largest italian united states	615
240	canale panama	611
241	favorite macchine	611
242	quotidiano mattino italia francisco	611
243	gii uniti	609
244	camera deputati	608
245	telegrafico york	608
246	cucire macchine	608
247	port arthur	607
248	york socio	606
249	quotidiano eco interessi	603
250	york socio perpetuo	600
251	gran deposito	596
252	york socio perpetuo benemerito	595
253	pagina colonna	594
254	circulation western states	594
255	macchine cucire	592
256	italiano illustrato	592
257	leo interessi colonie	591
258	york data	589
259	roma italia proprietaria	588
260	italia francisco cal	586
261	eco interessi colonie	586
262	pagina romanzo	585
263	italiana glorie	585
264	leo interessi colonie italiane	583
265	ovest york italia proprietaria	581
266	siati uniti	580
267	quotidiano leo interessi colonie	580
268	fronte occidentale	579
269	office bridgeport	579
270	largest circulation pacific	579
271	ultime notizie	578
272	eco interessi colonie italiane	573
273	speciale italia	570
274	italia giornale quotidiano organo	567
275	glorie nazionali	565
276	lloyd george	564
277	alighieri roma italia proprietaria	564
278	quotidiano eco interessi colonie	563
279	roma luglio	561
280	giornale italiano quotidiano	560
281	unica farmacia	560
282	office montgomery avenue	560
283	italiano york	559
284	telegrafico parigi	557
285	nazionali passato	557
286	domenica pagamento	554
287	domenica francisco	552
288	telefono douglas indirizzo	552
289	single copy	551
290	pubblica pagine	551
291	morning news giornale	551
292	post office bridgeport	550
293	morning news giornale quotidiano	547
294	italian pacific coast	547
295	parenti amici	546
296	leggere pagina	545
297	politica estera	544
298	illustrato america	544
299	tede schi	543
300	york italia proprietaria ettore	543
301	cose note	540
302	politico commerciale	539
303	italia giornale quotidiano mattino	536
304	quotidiano costa	535
305	dignità collettiva	535
306	cronaca sovversiva	534
307	prezzo vendita	534
308	douglas home	534
309	fronte italiano	532
310	log ettore	532
311	cucire macchine nuove	531
312	trattato pace	529
313	noti zie	529
314	italiana glorie nazionali	529
315	prossime partenze vapori	529
316	york proprietaria	526
317	ovest mosi	525
318	ovest mosi progressive	524
319	eoreign paper	524
320	fran cese	519
321	condi zioni	518
322	presidente repubblica	517
323	vecchio quotidiano italiano	517
324	circulation pacific coast	517
325	eoreign paper west	517
326	special mente	514
327	italiano illustrato america	513
328	organo quotidiano eco interessi	513
329	italian united states largest	511
330	terra cosmopolita	511
331	conferenza pace	508
332	risveglio presente	508
333	gran disastro	507
334	specialità italiane	507
335	uomini cose note	507
336	quotidiano politico	505
337	italiano quotidiano costa	503
338	nuove seconda	503
339	italia prossime partenze vapori	503
340	mag giore	502
341	ame ricani	501
342	italian weekly	500
343	quotidiano politico commerciale	500
344	francesi americane	500
345	favorite macchine cucire	500
346	cose note commenti	500
347	wil son	497
348	diretti ferrovia	497
349	glorie nazionali passato	496
350	class matter	495
351	dispaccio telegrafico york	495
352	buenos ayres	494
353	particolari italia	494
354	italiani organo	493
355	uffi ciali	492
356	columbus avenue	492
357	roma agosto	492
358	giornale quotidiano politico	491
359	log ettore direttore	490
360	america pubblica pagine	489
361	materia leggere pagina	489
362	eoreign paper west chicago	489
363	italiani organo quotidiano	489
364	capo maggiore	488
365	francisco oal	488
366	abbonamento uniti	487
367	giornale quotidiano politico commerciale	486
368	october post	484
369	ragionevoli speranze	484
370	fortemente gara	483
371	ovest york socio	483
372	illustrato america pubblica	482
373	ettore proprietari	482
374	navigazione italiana	481
375	act october	481
376	bridgeport conn	481
377	quotidiano italiano illustrato	480
378	uomini cose note commenti	480
379	ovest york socio perpetuo	480
380	francisco telefono douglas indirizzo	480
381	prezzi abbonamento uniti	478
382	fatti prigionieri	477
383	italiana pagina	477
384	abbonamento uniti canada	477
385	partito repubblicano	476
386	pro prio	475
387	italiano tatto	475
388	avenue francisco	475
389	razza italiana glorie	475
390	stampa italiana	473
391	lavori pubblici	471
392	nuova legge	468
393	prezzi abbonamento uniti canada	468
394	buona fede	467
395	buon senso	467
396	guglielmo marconi	467
397	commenti editoriali	467
398	dispacci particolari italia	467
399	organo quotidiano leo interessi	467
400	ultimi tempi	466
401	truppe americane	466
402	liete ragionevoli	466
403	italiana glorie nazionali passato	466
404	pacifico ovest mosi	466
405	costa pacifico ovest mosi	465
406	pacifico ovest mosi progressive	465
407	corriere sera	463
408	razza italiana glorie nazionali	462
409	sentimento dignità	461
410	mini stero	461
411	civile risveglio presente	461
412	states largest circulation pacific	461
413	italia largest	457
414	america prints	457
415	proprietaria log	457
416	order president	456
417	arte artisti	456
418	italiano tener	456
419	par tito	455
420	roma giugno	454
421	italiano illustrato america pubblica	454
422	largest circulation pacific coast	454
423	virtù razza	453
424	vendita cents	453
425	regina margherita	452
426	october file	452
427	evans agente	452
428	uomini donne	451
429	cosmopolita popolo	451
430	proprietaria log ettore	450
431	telefono douglas indirizzo lettere	447
432	truppe russe	446
433	oldest italian	446
434	direttore columbus avenue	444
435	weekly newspaper	443
436	virtù razza italiana	443
437	star line	442
438	roma marzo	441
439	pagamento anticipato	441
440	dispaccio telegrafico parigi	441
441	italiano ovest socio	441
442	italiano ovest york socio	441
443	ovest progressive	440
444	italiane francesi americane	439
445	deposito specialità	438
446	standard favorite	438
447	pro getto	437
448	macchine cucire macchine	436
449	coast italia	436
450	gii uniti canada	436
451	fran cesi	435
452	domenica scorsa	433
453	servizio telegrafico	433
454	gravi perdite	432
455	sunday edition	432
456	uomini politici	431
457	porto york data	431
458	ettore direttore columbus avenue	431
459	october post office	430
460	organo colonie	430
461	presidente ministri	429
462	roma roma	429
463	quotidiano organo colonie	429
464	quotidiano italiano illustrato america	428
465	servizio militare	427
466	presente liete	427
467	ovest socio perpetuo	427
468	progressive itauan	427
469	italian news italia giornale	426
470	log ettore direttore columbus	426
471	armi munizioni	425
472	organo colonie italiane	424
473	vit toria	423
474	roma maggio	423
475	quotidiano organo colonie italiane	423
476	paci fico	422
477	giornali americani	422
478	giornali italiani	422
479	guerra italia	422
480	proprietaria log ettore direttore	422
481	october post office bridgeport	421
482	ministero esteri	420
483	ame rica	418
484	dispaccio roma	418
485	sentimento dignità collettiva	418
486	giornale italiano quotidiano costa	417
487	cosmopolita popolo americano	417
488	telegramma speciale italia	416
489	spe cialmente	415
490	ame ricano	415
491	pro gramma	413
492	direttore giornale	413
493	deposito specialità italiane	413
494	specialità italiane francesi	412
495	acuisce fortemente	412
496	terra cosmopolita popolo	412
497	noti zia	410
498	seconda mano	410
499	telefoni douglas	410
500	risveglio presente liete	409
501	soldati italiani	408
502	lega nazioni	408
503	lingua italiana	406
504	matter october	406
505	columbus avenue francisco	406
506	costa paci	405
507	italiana educando	405
508	illustrato america pubblica pagine	404
509	barre vermont	403
510	camera italiana	403
511	londra dispaccio	403
512	fort arthur	403
513	york costa	402
514	settimana scorsa	401
515	notte scorsa	401
516	scosse terremoto	400
517	collettiva italiana	400
518	giornale quotidiano organo colonie	400
519	ovest socio perpetuo benemerito	399
520	vecchio quotidiano italiano ovest	399
521	difesa italiano tener	397
522	corre voce	396
523	speciali italia	396
524	prezzo vendita cents	396
525	washing ton	395
526	spirito nazionalità	395
527	napoli genova	395
528	consi glio	394
529	vivi alti	394
530	camera commercio	393
531	gravi danni	393
532	roma giornali	393
533	largest circulation western	392
534	note commenti editoriali	392
535	mail mailer	392
536	mosi progressive italian largest	392
537	nord america	391
538	organo colonie italiane costa	391
539	grandi potenze	390
540	quotidiano italiano york	390
541	domenica pagamento anticipato	390
542	manoscritti restituiscono	389
543	presidente camera	389
544	mano evans	389
545	macchine cucire macchine nuove	389
546	oldest italian pacific	389
547	roma italia proprietaria ettore	388
548	autorità militari	387
549	corte suprema	387
550	cronaca colonia	386
551	nazionalità acuisce	386
552	civile risveglio presente liete	386
553	ameri cano	385
554	vice presidente	385
555	altieri editor	385
556	virile civile	385
557	pacifico ovest progressive	385
558	act october file	384
559	presente liete ragionevoli	384
560	nuova fotografia	383
561	liete ragionevoli speranze	383
562	ameri cani	382
563	matter october post	382
564	lotta difesa italiano tener	382
565	proprietari prezzi	382
566	vendita cents copia	382
567	nazio nale	381
568	fronte italiana	381
569	terra cosmopolita popolo americano	381
570	costa pacifico ovest progressive	380
571	paper america	379
572	largest circulation western states	378
573	macchine nuove seconda	378
574	direttore columbus avenue francisco	378
575	abbonamento annuo	377
576	subscription year	377
577	mano nera	377
578	ave vano	377
579	favorite macchine cucire macchine	377
580	movi mento	376
581	italian weekly newspaper	376
582	telegrafia fili	376
583	genova napoli	376
584	virtù razza italiana glorie	376
585	nave guerra	375
586	generi alimentari	374
587	patrie europee	374
588	place coast	374
589	rap presentanti	373
590	cittadini americani	373
591	parla mento	372
592	pori arthur	371
593	marina guerra	370
594	risveglio presente liete ragionevoli	370
595	editoriali noti	370
596	santa sede	369
597	file post	369
598	roma aprile	367
599	siali uniti	367
600	disegno legge	366
601	americano vivono	366
602	acuisce fortemente gara	366
603	italia italia	365
604	colonia italiana pagina	365
605	fami glia	364
606	leone xiii	363
607	distributed permit	363
608	guerra civile	362
609	matter october post office	362
610	repub blica	361
611	dichiarazione guerra	361
612	ministero marina	361
613	costa paci fico	361
614	batta glia	360
615	tele gramma	360
616	standard favorite macchine	360
617	varietà articoli	359
618	unica farmacia italiana	359
619	oldest italian pacific coast	359
620	deposito specialità italiane francesi	358
621	york proprietaria ettore	358
622	class matter october	357
623	paper pacific	357
624	collettiva italiana educando	356
625	guerra germania	355
626	ovest mosi progressive italian	354
627	nuova opera	353
628	ameri cana	352
629	giornale pubblica	351
630	grandezza virtù	351
631	presidente uniti	350
632	flotta russa	350
633	popolo americano vivono	350
634	marina mercantile	349
635	diversi pagina	349
636	permit authorized	348
637	nazionalità acuisce fortemente	348
638	virile civile risveglio	348
639	cose note commenti editoriali	347
640	wash ington	346
641	roma ottobre	346
642	prezzo vendita cents copia	346
643	entered class mail	346
644	business place	345
645	umanità vecchio	345
646	abbonamento italia	345
647	pagina cronaca colonia	345
648	qual siasi	344
649	bollettino ufficiale	344
650	dispaccio york	343
651	libera parola	342
652	class matter october post	342
653	italia organo	342
654	circulation eoreign	342
655	giornale italiano tatto	341
656	umanità vecchio diffuso	341
657	umanità vecchio diffuso quotidiano	341
658	ame ricana	340
659	americane cor	340
660	cronaca colonia italiana	340
661	pagina dispacci	340
662	speciali editoriali	339
663	vapori porto	338
664	gran deposito specialità	338
665	circulation eoreign paper	338
666	figli patrie	337
667	bat taglia	336
668	vivono popoli	336
669	italia organo quotidiano	336
670	poli tica	335
671	comunicato ufficiale	335
672	triplice alleanza	335
673	pro pria	334
674	mese italia	334
675	circulation eoreign paper west	334
676	president burleson	333
677	file post office	333
678	paper pacific coast	333
679	eco colonie	333
680	enrico ferri	332
681	giunge notizia	332
682	crisi ministeriale	332
683	fotografia italiana	332
684	classe napoli	332
685	ser vizio	331
686	vera cruz	331
687	italia largest italian	331
688	patria umanità vecchio	331
689	parlamento italiano	330
690	rappre sentanti	330
691	camera comuni	330
692	leggere pagina dispacci	330
693	condizioni salute	329
694	cronaca costa	329
695	states largest circulation western	329
696	cucire macchine nuove seconda	329
697	materia leggere pagina dispacci	329
698	notiziette telegrafiche	328
699	patria umanità vecchio diffuso	328
700	data segue	327
701	polo nord	326
702	standard favorite macchine cucire	326
703	quotidiano eco colonie	325
704	vermont sabato	324
705	notizie giunte	323
706	giornali pubblicano	323
707	nuove seconda mano	323
708	presente liete ragionevoli speranze	323
709	terra mare	322
710	prin cipe	322
711	pagina varietà	322
712	ferrovia mare	322
713	ovest progressive italian	322
714	particolari roma	321
715	gran deposito specialità italiane	321
716	numero gran	321
717	passato virile	321
718	liane pagina	321
719	vapori porto york	321
720	lettere class	321
721	ovest york proprietaria	321
722	man mano	320
723	abbonamento quotidiano	320
724	october file post	319
725	auto rità	318
726	pri gionieri	318
727	ufficiali soldati	318
728	tur chia	318
729	march single	318
730	roma proprietaria	317
731	confe renza	316
732	marina italiana	316
733	america veloce	316
734	market street	315
735	principe ereditario	315
736	eco colonie italiane	315
737	act march single	314
738	montgomery ave	314
739	telegrammi speciali italia	314
740	abbonamento uniti canada messico	314
741	comandante capo	313
742	morning news italia	313
743	york proprietaria ettore direttore	312
744	march single copy	311
745	benemerito dante	311
746	vera propria	310
747	cam pagna	310
748	pagina cronaca colonia italiana	310
749	tede sco	309
750	telegrafici cor	309
751	quotidiano eco colonie italiane	309
752	lettere class mail	309
753	largest circulation eoreign	309
754	operai italiani	308
755	corrispondenze lettere	308
756	spirito nazionalità acuisce	308
757	liane pagina cronaca	308
758	campo battaglia	307
759	lettere money	307
760	act march single copy	307
761	rotary standard	307
762	nazionalità acuisce fortemente gara	307
763	largest circulation eoreign paper	307
764	prezzi abbonamento quotidiano	307
765	circulation italians	306
766	cvcry day	306
767	passato virile civile	306
768	corrispon dente	305
769	trento trieste	305
770	regina elena	305
771	comando supremo	304
772	authorized act	304
773	office bridgeport conn	304
774	scorsa notte	304
775	detti biglietti	304
776	patria suscitare	304
777	diffuso quotidiano italiano york	304
778	teatro guerra	303
779	stampa americana	303
780	spe ciale	303
781	commis sione	303
782	coman dante	303
783	largest circulation italians	303
784	costa soli	303
785	americano vivono popoli	303
786	pren dere	302
787	roo sevelt	302
788	money orders	302
789	home business	302
790	genova york	302
791	agente market	302
792	italiano ovest socio perpetuo	302
793	cronaca colonia italiana pagina	302
794	partenze vapori porto	302
795	truppe francesi	301
796	savoie francese	301
797	eco colonie italiane costa	301
798	entered class matter	300
799	rappresen tanti	300
800	uffi ciale	300
801	popoli razza	300
802	order president burleson	300
803	italia largest italian united	300
804	madre patria suscitare	300
805	compa gnia	299
806	pena morte	299
807	business place coast	299
808	elezioni generali	298
809	speciali editoriali noti	298
810	alighieri roma proprietaria	298
811	potenze europee	297
812	scoppio guerra	297
813	sottomarino tedesco	297
814	francisco sabato	297
815	delie colonie	296
816	gran lunga	295
817	corrispondenze lettere money	295
818	october file post office	295
819	wlth largest	295
820	trattative pace	294
821	states largest circulation italians	294
822	paper paci	294
823	partenze vapori porto york	294
824	cor rente	293
825	italiane costa paci	293
826	pos sibile	292
827	possi bile	292
828	poli zia	292
829	corrente mese	292
830	pubblica opinione	292
831	fran cisco	291
832	donne bambini	290
833	mini stri	290
834	sovversiva lynn	290
835	orders debbono	290
836	indirizzati cronaca	290
837	authorized act october	290
838	york data segue	290
839	lettere money orders	289
840	venire parenti	289
841	pagina varietà articoli	289
842	nazionali passato virile	289
843	passato virile civile risveglio	289
844	popolo americano vivono popoli	288
845	grandezza virtù razza	287
846	colonie italiane costa paci	287
847	states wlth	286
848	grandezza virtù razza italiana	286
849	mag gioranza	285
850	money orders debbono	285
851	regina madre	285
852	seconda mano evans	285
853	cronaca liane	285
854	articoli diversi	285
855	pro posito	284
856	prigio nieri	284
857	burleson postmaster	284
858	truppe tedesche	284
859	quotidiano italiano ovest socio	284
860	post office bridgeport conn	283
861	italiana pagina varietà	283
862	tener vivi	283
863	opinione pubblica	282
864	mili tare	282
865	lettere money orders debbono	282
866	cal sabato	282
867	prossime partenze vapori porto	282
868	italia domenica pagamento	282
869	viag gio	281
870	guerra uniti	281
871	corrispondenze lettere money orders	281
872	evans agente market	281
873	partenze porto	281
874	diretti ferrovia mare	281
875	vecchio dlffuso	281
876	lon dra	280
877	milione dollari	280
878	delia guerra	280
879	denaro italia	280
880	regio console	280
881	italiana cambio	280
882	educando coscienza	280
883	benemerito dante alighieri	280
884	partenze porto york	280
885	francia inghilterra	279
886	scossa terremoto	279
887	italian home	279
888	francesi americane cor	279
889	delie colonie italiane	279
890	indice materia	279
891	italiani italian	278
892	direttori proprietari	278
893	york costa soli	278
894	distruggeva francisco	278
895	prossime partenze porto	278
896	par lamento	277
897	dato prova	277
898	whlte star	277
899	spirito nazionalità acuisce fortemente	277
900	truppe giapponesi	277
901	prossime partenze porto york	277
902	dispacci telegrafici cor	277
903	nazionali passato virile civile	277
904	capo polizia	276
905	zona guerra	276
906	vera mente	275
907	navi mercantili	275
908	copy cts	275
909	cal martedì	275
910	united states wlth	275
911	cronaca costa pacifico	275
912	emigranti sentimento	275
913	pacifico ovest progressive italian	275
914	pen siero	274
915	maggio ranza	274
916	suc cesso	274
917	roose velt	274
918	nunzio nasi	274
919	paci fic	274
920	giap pone	273
921	giap ponesi	273
922	esclusivamente indirizzati	273
923	indirizzati cronaca sovversiva	273
924	volpe mgr	273
925	largest italian newspaper	273
926	fic coast	273
927	suscitare emigrati	273
928	tatto italiani	273
929	colonia italiana pagina varietà	273
930	mese italia domenica	273
931	servi zio	272
932	newspaper altieri	272
933	italia telegrammi	272
934	mail mattar	272
935	disastro distruggeva	272
936	biglietti diretti	272
937	italiane costa paci fico	272
938	redazione amministrazione	271
939	pro gresso	271
940	ban diera	271
941	merry val	271
942	pagina dispacci telegrafici	271
943	indice materia leggere	271
944	pros simo	270
945	donne fanciulli	270
946	roma papa	270
947	single copy cts	270
948	pagina cronaca liane	270
949	glorie nazionali passato virile	270
950	prezzi abbonamento italia	270
951	dlffuso quotidiano	270
952	cristoforo colombo	269
953	nes suno	269
954	francia italia	269
955	pro cesso	269
956	comi tato	269
957	largest italian newspaper united	269
958	pagina cronaca costa	269
959	mano evans agente	269
960	perpetuo benemerito dante	269
961	cronaca liane pagina	269
962	campa gna	268
963	pochi minuti	268
964	immediata mente	268
965	scorsa settimana	268
966	cronaca sovversiva lynn	268
967	act october file post	268
968	abbonamento estero	268
969	tener vivi alti	268
970	grandi manovre	267
971	pubblica articolo	267
972	patria suscitare emigrati	267
973	york americana	267
974	italiana pagina varietà articoli	267
975	italiano ovest york proprietaria	267
976	gii uniti canada messico	267
977	numero giornale	266
978	entered matter	266
979	soldati americani	266
980	entered class matter october	266
981	italia prossime partenze porto	266
982	delie colonie italiane costa	266
983	italiano tener vivi	266
984	mag gior	265
985	roma milano	265
986	esclusivamente indirizzati cronaca	265
987	duca aosta	265
988	francisco mese	265
989	sun francisco	264
990	italia numero	264
991	umanità italia	264
992	madre patria suscitare emigrati	264
993	proprietari prezzi abbonamento	264
994	deputato socialista	263
995	guerra guerra	263
996	rap porto	263
997	nkw york	263
998	quotidiano costa pacifico	263
999	leggere pagina dispacci telegrafici	263
1000	gio vane	262
1001	conn act	262
1002	weekly newspaper altieri	262
1003	critici militari	262
1004	figli patrie europee	262
1005	pagina cronaca liane pagina	261
1006	buona volontà	260
1007	roma giornale	260
1008	terza classe	260
1009	bridgeport conn act	260
1010	gravi disordini	260
1011	cal venerdì	260
1012	lira sterlina	260
1013	italiano tatto italiani	260
1014	cronaca liane pagina cronaca	260
1015	organo delie	260
1016	quotidiano organo delie	260
1017	vecchio dlffuso quotidiano	260
1018	flotta americana	259
1019	francesi inglesi	259
1020	permit authorized act	259
1021	porto york data segue	259
1022	news italia organo	259
1023	propaganda rivoluzionaria	258
1024	francisco giovedì	258
1025	collettiva italia	258
1026	italia proprietaria log	258
1027	news italia organo quotidiano	258
1028	campi battaglia	257
1029	completa mente	257
1030	vittoria finale	257
1031	italiano quotidiano costa pacifico	257
1032	italiane francesi americane cor	257
1033	napoli genova york	257
1034	suffragio universale	256
1035	corri spondente	256
1036	newspaper altieri editor	256
1037	dogli uniti	256
1038	newspaper america	256
1039	francisco lunedi	256
1040	cal mercoledì	256
1041	telegrafiche italia	256
1042	paci fic coast	256
1043	bisogna partire	256
1044	editoriali noti zie	256
1045	italia proprietaria log ettore	256
1046	impor tanti	255
1047	cor rispondenze	255
1048	ettore proprietari prezzi	255
1049	popolo tedesco	254
1050	attual mente	253
1051	politica italiana	253
1052	popo lazione	253
1053	ven gono	253
1054	giuseppe mazzini	253
1055	italian weekly newspaper altieri	253
1056	eventi guerra	253
1057	telephone bush	253
1058	macchine nuove seconda mano	253
1059	telegrafico particolare	253
1060	italiano tener vivi alti	253
1061	francia germania	252
1062	inghil terra	252
1063	nazioni europee	252
1064	permit authorized act october	252
1065	emigrati sentimento	252
1066	benemerito dante alighieri roma	252
1067	gran disastro distruggeva	252
1068	quotazioni rendita	252
1069	compresa domenica	252
1070	truppe inglesi	251
1071	roma gennaio	251
1072	europee americane	251
1073	biglietti vendono	251
1074	gara figli	251
1075	esclusivamente indirizzati cronaca sovversiva	250
1076	patria umanità italia	250
1077	pages office	250
1078	dignità collettiva italiana	250
1079	emigranti sentimento dignità	250
1080	rendita italiana cambio	250
1081	nazioni alleate	249
1082	specialità italiane francesi americane	249
1083	organo delie colonie	249
1084	quotidiano organo delie colonie	249
1085	corrispondente romano	248
1086	camera rappresentanti	248
1087	authorized act october file	248
1088	conn act march	248
1089	francisco martedì	248
1090	francisco venerdì	248
1091	nuove seconda mano evans	248
1092	proprietari quotidiano	248
1093	numero gran disastro	248
1094	varietà articoli diversi	248
1095	abbonamento gii	248
1096	mosi progressive itauan	248
1097	xxix vecchio	248
1098	bridgeport conn act march	247
1099	poter prendere	247
1100	italia vive	247
1101	liane pagina cronaca colonia	247
1102	organo delie colonie italiane	247
1103	inte ressi	246
1104	ferro fuoco	246
1105	dichia rato	246
1106	giuseppe garibaldi	246
1107	indirizzati cronaca sovversiva lynn	246
1108	weekly newspaper altieri editor	246
1109	cal giovedì	246
1110	pfr andare	246
1111	partito democratico	245
1112	cit tadini	245
1113	presidente wil	245
1114	year entered	245
1115	march single copy cts	245
1116	roma telegrafano	245
1117	sax francisco	245
1118	pagina cronaca costa pacifico	245
1119	perpetuo benemerito dante alighieri	245
1120	zie pagina	245
1121	nes sun	244
1122	civili militari	244
1123	gran folla	244
1124	italia materia	244
1125	lotta dipesa	244
1126	proprietari quotidiano italiano	244
1127	italia educando	244
1128	senti mento	243
1129	esercito italiano	243
1130	francisco mercoledì	243
1131	francisco cal martedì	243
1132	articoli diversi pagina	243
1133	prezzi abbonamento gii	243
1134	fico ovest	243
1135	italiani organo quotidiano leo	243
1136	anarchico propaganda	241
1137	spe ranza	241
1138	ope rai	241
1139	tele grammi	241
1140	office bridgeport conn act	241
1141	class mailer	241
1142	quivi eseguisce	241
1143	italian news giornale	241
1144	italiano italian	240
1145	francisco cal sabato	240
1146	proprietari vive	240
1147	partenze porto york data	240
1148	italia materia leggere	240
1149	pagina dispacci telegrafici cor	240
1150	home business place	240
1151	linea ferroviaria	239
1152	franci sco	239
1153	forti caratteri	239
1154	illustrated italian	239
1155	ire mese	239
1156	indice italia	239
1157	indice italia materia	239
1158	palazzo reale	238
1159	italiano uniti	238
1160	imperatore guglielmo	238
1161	corpo diplomatico	238
1162	gara figli patrie	238
1163	servizio telegrafico particolare	238
1164	mem bri	237
1165	disastro ferroviario	237
1166	impor tanza	237
1167	mae stro	237
1168	sottomarini tedeschi	237
1169	cal lunedi	237
1170	direttore giornale italiano	237
1171	biglietti diretti ferrovia	237
1172	difesa italiano tener vivi	237
1173	quotazioni rendita italiana	237
1174	leo colonie	237
1175	tener conto	236
1176	spese militari	236
1177	famiglia reale	236
1178	diparti mento	236
1179	notizia morte	236
1180	paper paci fic	236
1181	ragionevole recatevi	236
1182	italiano patto	236
1183	direttori proprietari quotidiano	236
1184	italian news giornale quotidiano	236
1185	indice italia materia leggere	236
1186	cosmopolita popolo americano vivono	236
1187	ebdomadario anarchico	235
1188	italia francia	235
1189	pubblica istruzione	235
1190	prossime elezioni	235
1191	miglia distanza	235
1192	condizioni pace	235
1193	germania austria	235
1194	rossa americana	235
1195	prigionieri austriaci	235
1196	pages office montgomery	235
1197	noti zie pagina	235
1198	giornale quotidiano organo delie	235
1199	dlffuso quotidiano italiano	235
1200	italian news italia organo	235
1201	anarchico propaganda rivoluzionaria	234
1202	assoluta mente	234
1203	giusti zia	234
1204	inglesi francesi	234
1205	rap presentante	234
1206	ven nero	234
1207	published distributed	234
1208	verno italiano	234
1209	roma morto	234
1210	proprietari vive lotta	234
1211	virile civile risveglio presente	234
1212	place coast italia	234
1213	organo quotidiano eco colonie	234
1214	gran brettagna	233
1215	francisco cal venerdì	233
1216	dignità collettiva italia	233
1217	editoriali noti zie pagina	233
1218	pfr andare italia	233
1219	perdite subite	232
1220	paper paci fic coast	232
1221	partire francisco	232
1222	vuol venire	232
1223	classe napoli genova	232
1224	direttori proprietari quotidiano italiano	232
1225	proprietari quotidiano italiano illustrato	232
1226	collettiva italia educando	232
1227	quotidiano leo colonie	232
1228	vec chio	231
1229	mare nord	231
1230	giappo nesi	231
1231	fortemente gara figli	231
1232	emigranti sentimento dignità collettiva	231
1233	ebdomadario anarchico propaganda	230
1234	rap porti	230
1235	west virginia	230
1236	roma settembre	230
1237	grandezza paga	230
1238	rispondenze speciali	230
1239	telefoni douglas home	230
1240	leo colonie italiane	230
1241	orbano quotidiano	230
1242	duca genova	229
1243	distributed permit authorized	229
1244	president burleson postmaster	229
1245	office philadelphia	229
1246	americane giornale	229
1247	indice materia leggere pagina	229
1248	dante alighieri roma proprietaria	229
1249	vecchio dlffuso quotidiano italiano	229
1250	circoli diplomatici	228
1251	proprietari vive lotta difesa	228
1252	rispondenze speciali editoriali	228
1253	pacifico almeno	228
1254	cose casi	228
1255	abbonamento gii uniti	228
1256	impor tante	227
1257	giosuè carducci	227
1258	trat tato	227
1259	dente wilson	227
1260	sesta strada	227
1261	qualità grandezza	227
1262	suscitare emigrati sentimento	227
1263	italia italian	227
1264	class mail mailer	227
1265	mal grado	226
1266	nord sud	226
1267	navi gazione	226
1268	ultimi dispacci	226
1269	speciali editoriali noti zie	226
1270	abbonamento gii uniti canada	226
1271	ebdomadario anarchico propaganda rivoluzionaria	225
1272	interna zionale	225
1273	presto possibile	225
1274	bandiera italiana	225
1275	corpo armata	225
1276	gara figli patrie europee	225
1277	quotidiano leo colonie italiane	225
1278	prezzi abbonamento gii uniti	225
1279	emi granti	224
1280	voce popolo	224
1281	opera house	224
1282	caratteri supremi	224
1283	patria suscitare emigrati sentimento	224
1284	leo colonie italiane costa	224
1285	politica interna	223
1286	spa gna	223
1287	rimasero uccisi	223
1288	uccisi feriti	223
1289	segre tario	223
1290	truppe turche	223
1291	main street	223
1292	desiderate buon	223
1293	roma proprietaria ettore	223
1294	italiano italiani organo	223
1295	deputati socialisti	222
1296	amba sciatore	222
1297	flotta italiana	222
1298	italiana gran	222
1299	street numero	222
1300	forti caratteri supremi	222
1301	attaccamento madre	222
1302	coast reaches	222
1303	suscitare emigranti	222
1304	italiano italiani organo quotidiano	222
1305	socia lista	221
1306	voce corsa	221
1307	vittoria italiana	221
1308	prezzi mercato	221
1309	amici italia	221
1310	lloyd italiano	221
1311	quotizza contanti	221
1312	columbus day	220
1313	post office philadelphia	220
1314	direttore giornale italiano italiani	220
1315	varietà articoli diversi pagina	220
1316	fortuna superbis	219
1317	eser cito	219
1318	presidente wil son	219
1319	prezzi uniti	219
1320	truppe austriache	219
1321	telegrafico madrid	219
1322	francisco cal mercoledì	219
1323	patrie europee americane	219
1324	fortemente gara figli patrie	219
1325	alti amore	219
1326	giustizia prezzi	219
1327	recatevi nuova	218
1328	umanità italia giornale	218
1329	entered class mail matter	218
1330	home business place coast	218
1331	repubblica francese	217
1332	colpi rivoltella	217
1333	articolo fondo	217
1334	gio vanni	217
1335	somma dollari	217
1336	emigranti italiani	217
1337	york york	217
1338	prezzo ragionevole	217
1339	sindaco roma	217
1340	vive lotta dipesa	217
1341	vuol venire parenti	217
1342	dignità collettiva italiana educando	217
1343	vapori bisogna	217
1344	pubblica sicurezza	216
1345	colpo rivoltella	216
1346	situazione politica	216
1347	tener vivo	216
1348	mese domenica	216
1349	febbre gialla	216
1350	patria umanità italia giornale	216
1351	umanità italia giornale quotidiano	216
1352	notizie recate	216
1353	avvisa vuol	216
1354	paci fico ovest	216
1355	published saturday	215
1356	internazio nale	215
1357	sud america	215
1358	linea difesa	215
1359	giovani turchi	215
1360	order president burleson postmaster	215
1361	office washington	215
1362	nuova offensiva	215
1363	direzione amministrazione	215
1364	francisco cal giovedì	215
1365	sentimento dignità collettiva italiana	215
1366	spi rito	214
1367	sareb bero	214
1368	gover natore	214
1369	fran cesco	214
1370	comitato esecutivo	214
1371	mano opera	214
1372	francisco cal lunedi	214
1373	mailer office	214
1374	coscienza grandezza	214
1375	suscitare emigranti sentimento	214
1376	costa paci fico ovest	214
1377	prezzi uniti canada	214
1378	dub bio	213
1379	colla massima	213
1380	mili tari	213
1381	silvestro direttore	213
1382	year entered class	213
1383	broad street	213
1384	city month	213
1385	paga riuscito	213
1386	ritratto prezzo	213
1387	quotidiano italia	213
1388	socio perpetuo benemerito dante	213
1389	cor rispondenze speciali	213
1390	pagina varietà articoli diversi	213
1391	particolare giornale	213
1392	autorità civili	212
1393	mag gio	212
1394	soldi copia	212
1395	causa comune	212
1396	saltare aria	212
1397	rice vuto	212
1398	grida viva	212
1399	pacific coasl	212
1400	phone bush	212
1401	telegrafici cor rispondenze	212
1402	cor rispondenze speciali editoriali	212
1403	rispondenze speciali editoriali noti	212
1404	pacific coast reaches	212
1405	year entered class matter	211
1406	guerra sottomarina	211
1407	storia giuseppe	211
1408	storia giuseppe silvestro	211
1409	telegrafico berlino	211
1410	messico francisco	211
1411	york dispaccio	211
1412	editoriali italia	211
1413	commenti editoriali italia	211
1414	alighieri roma proprietaria ettore	211
1415	cal order	211
1416	scio peranti	210
1417	folla immensa	210
1418	vite umane	210
1419	corte marziale	210
1420	nuova linea	210
1421	circoli ufficiali	210
1422	rimasero feriti	210
1423	dignità collettiva italia educando	210
1424	vivono popoli razza	210
1425	gravemente feriti	209
1426	lingua inglese	209
1427	giap ponese	209
1428	seconda mano evans agente	209
1429	home indirizzo	209
1430	itauan largest	209
1431	dimo strazione	208
1432	occa sione	208
1433	carlo alberto	208
1434	repubblica argentina	208
1435	conflitto europeo	208
1436	console italiano	208
1437	buon ritratto	208
1438	lavo qualità	208
1439	genova york costa	208
1440	navi italiane	207
1441	ragionevole recatevi nuova	207
1442	ovest progressive italian largest	207
1443	progressive itauan largest	207
1444	rappre sentante	206
1445	biso gno	206
1446	pro posta	206
1447	pas saggio	206
1448	squa dra	206
1449	vivo alto	206
1450	annuo copia	206
1451	italiana francisco	206
1452	qualsiasi lavo	206
1453	italia vive lotta	206
1454	pas sato	205
1455	buon mercato	205
1456	grave mente	205
1457	nire parenti	205
1458	giuseppe silvestro direttore	205
1459	ban francisco	205
1460	numero giornale italiano	205
1461	eseguisce qualsiasi	205
1462	educando coscienza grandezza	205
1463	nes suna	204
1464	setti mana	204
1465	presidente comitato	204
1466	mis sione	204
1467	bordo nave	204
1468	francia russia	204
1469	abbonamento annuo copia	204
1470	ultime notizie recate	204
1471	italia materia leggere pagina	204
1472	dispacci telegrafici cor rispondenze	204
1473	franchi cambio	204
1474	italia domenica pagamento anticipato	204
1475	centinaia migliaia	203
1476	popolo russo	203
1477	parigi parigi	203
1478	ton nellate	203
1479	classe napoli genova york	203
1480	telegrafico particolare giornale	203
1481	inte resse	202
1482	parec chie	202
1483	giuseppe verdi	202
1484	editor volpe	202
1485	principe ereditarlo	202
1486	supremi storia	202
1487	dispaccio telegrafico madrid	202
1488	rapida rotary	202
1489	veloce navigazione	202
1490	issucd cvcry	202
1491	pagina storia	201
1492	linea condotta	201
1493	chiesa cattolica	201
1494	bordo vapore	201
1495	york genova	201
1496	pages office montgomery avenue	201
1497	mail mattcr	201
1498	liberta prezzi	201
1499	propa ganda	200
1500	mat tina	200
1501	diffuso accreditato	200
1502	stockton drug	200
1503	quivi eseguisce qualsiasi	200
1504	quotazioni rendita italiana cambio	200
1505	conti nua	199
1506	giustizia liberta	199
1507	principio guerra	199
1508	italian america	199
1509	italian paper pacific	199
1510	recatevi nuova fotografia	199
1511	recate telegrafo	199
1512	class mail mattcr	199
1513	italian homi	199
1514	douglas home indirizzo	199
1515	califor nia	198
1516	giornale settimanale	198
1517	comitato italiano	198
1518	pace separata	198
1519	roma dispaccio	198
1520	posi zioni	198
1521	supremi storia giuseppe	198
1522	supremi storia giuseppe silvestro	198
1523	telegrafico pietroburgo	198
1524	italian paper america	198
1525	italiani xix	198
1526	colonna avvisi	198
1527	giornale italiano tatto italiani	198
1528	suscitare emigranti sentimento dignità	198
1529	particolare giornale italia	198
1530	set tembre	197
1531	grosso calibro	197
1532	relazioni diplomatiche	197
1533	croce rossa americana	197
1534	bordo piroscafo	197
1535	tullio murri	197
1536	navi americane	197
1537	ovest york proprietaria ettore	197
1538	vit torio	196
1539	papa pio	196
1540	stra nieri	196
1541	numero vittime	196
1542	fronte orientale	196
1543	missione italiana	196
1544	euro pee	196
1545	note commenti editoriali italia	196
1546	mese uniti	196
1547	xxx vecchio	196
1548	comple tamente	195
1549	discus sione	195
1550	gran dezza	195
1551	par lare	195
1552	mes sico	195
1553	duplice monarchia	195
1554	altieri editor volpe	195
1555	caratteri supremi storia	195
1556	qualità grandezza paga	195
1557	notizie recate telegrafo	195
1558	parigi franchi	195
1559	telegrafico particolare giornale italia	195
1560	socia listi	194
1561	neces sario	194
1562	pro vincia	194
1563	roma napoli	194
1564	linee ferroviarie	194
1565	marinai americani	194
1566	rimasti uccisi	194
1567	agenti generali	194
1568	roma sett	194
1569	spedire denaro	194
1570	ragionevole recatevi nuova fotografia	194
1571	pacific toast	194
1572	resi stenza	193
1573	rappresen tante	193
1574	sciopero minatori	193
1575	copia soldi	193
1576	circoli militari	193
1577	forti caratteri supremi storia	193
1578	unica fotografia	193
1579	americano vivono popoli razza	193
1580	pacifico mosi	193
1581	cambi giornata	193
1582	canada messico francisco	193
1583	uniti canada messico francisco	193
1584	condizioni economiche	192
1585	colo nia	192
1586	rossa italiana	192
1587	materiale guerra	192
1588	conna zionali	192
1589	fronte francese	192
1590	presi dente wilson	192
1591	caratteri supremi storia giuseppe	192
1592	italia compresa	192
1593	londra lira	192
1594	notiziette telegrafiche italia	192
1595	russia giappone	191
1596	sciope ranti	191
1597	pub blicato	191
1598	belle arti	191
1599	ultime notizie recate telegrafo	191
1600	americano vivo	191
1601	telegrafici cor rispondenze speciali	191
1602	copia xxi	191
1603	mese uniti canada	191
1604	ele zioni	190
1605	compagnie ferroviarie	190
1606	inghilterra francia	190
1607	depu tati	190
1608	sidente wilson	190
1609	conn act march single	190
1610	pubblica sabato	190
1611	offensiva italiana	190
1612	napoli genova york costa	190
1613	pubblico ministero	189
1614	ban chetto	189
1615	somma lire	189
1616	socialisti ufficiali	189
1617	delegazione italiana	189
1618	giovanni silvestro	189
1619	squadra americana	189
1620	unica fotografia italiana	189
1621	detti biglietti vendono	189
1622	italian home business	189
1623	roma proprietaria ettore direttore	189
1624	giustizia liberta prezzi	189
1625	vit time	188
1626	gior nata	188
1627	gravemente ferito	188
1628	avve nire	188
1629	probabil mente	188
1630	flotta giapponese	188
1631	italia guerra	188
1632	questione fiume	188
1633	fronte miglia	188
1634	italian paper pacific coast	188
1635	servizio telegrafico particolare giornale	188
1636	direzione partito	187
1637	grave pericolo	187
1638	numero morti	187
1639	news vive	187
1640	italia vive lotta difesa	187
1641	vivi alti amore	187
1642	pfr andare italia prossime	187
1643	compresa domenica francisco	187
1644	final mente	186
1645	carat tere	186
1646	italiani uniti	186
1647	arti colo	186
1648	italiana york	186
1649	seconda linea	186
1650	filo telegrafico	186
1651	gravissimi danni	186
1652	york genova napoli	186
1653	coast almagia	186
1654	quotidiano ovest	186
1655	accreditato costa	186
1656	business place coast italia	186
1657	columbus francisco cal	186
1658	roma dicembre	185
1659	terre moto	185
1660	guerra turchia	185
1661	triplice intesa	185
1662	mattino giornale	185
1663	compagnia esso	185
1664	dispaccio telegrafico pietroburgo	185
1665	rapida rotary standard	185
1666	cents copia xxi	185
1667	vapori porto york data	185
1668	messico sci	185
1669	propo sito	184
1670	stazione ferroviaria	184
1671	tede sca	184
1672	ministero affari	184
1673	carpenter indiana	184
1674	year largest	184
1675	year largest italian	184
1676	paper united	184
1677	paper united states	184
1678	italiana prezzi	184
1679	states larqest	184
1680	news vive lotta	184
1681	tener vivo alto	184
1682	lavora tori	183
1683	guerra marina	183
1684	prezzo copia	183
1685	guerra balcanica	183
1686	newspaper altieri editor volpe	183
1687	giornale pubblica sabato	183
1688	eseguisce qualsiasi lavo	183
1689	acuisce fortemente gara figli	183
1690	avreb bero	182
1691	treno speciale	182
1692	riu nione	182
1693	particolare milano	182
1694	roma novembre	182
1695	battaglia navale	182
1696	leggiera domestic	182
1697	figli patrie europee americane	182
1698	vio lenza	181
1699	nume rosi	181
1700	disa stro	181
1701	speranze avvenire	181
1702	italia austria	181
1703	kansas city	181
1704	roma ministero	181
1705	roma rendita	181
1706	partirà york	181
1707	united states larqest	181
1708	mano evans agente market	181
1709	paper america prints	181
1710	popolo americano vivo	181
1711	ninnacelo particolare	181
1712	poche parole	180
1713	grido viva	180
1714	infor mazioni	180
1715	asia minore	180
1716	agenzie viaggi	180
1717	year largest italian newspaper	180
1718	spedire denaro italia	180
1719	quivi eseguisce qualsiasi lavo	180
1720	italiano italiani xix	180
1721	sterlina cambio	180
1722	pro paganda	179
1723	conse guenza	179
1724	rag giungere	179
1725	condannato morte	179
1726	industria commercio	179
1727	forze navali	179
1728	ricevuto ordine	179
1729	mattino giornale italiano	179
1730	avenue phone	179
1731	berlino marchi	179
1732	pro prietà	178
1733	pub blici	178
1734	riva destra	178
1735	seconda classe	178
1736	york roma	178
1737	aviatori italiani	178
1738	italian dally	178
1739	pagina articoli	178
1740	dispacci italia	178
1741	soluzione problema	177
1742	deb bono	177
1743	ter reno	177
1744	secolo milano	177
1745	washington luglio	177
1746	qualsiasi lavo qualità	177
1747	rotary standard favorite	177
1748	montgomery avenue phone	177
1749	disastro distruggeva francisco	177
1750	columbus telefoni	177
1751	mano mano	176
1752	pagina avvisi	176
1753	francia parigi	176
1754	regina vittoria	176
1755	console americano	176
1756	nuove posizioni	176
1757	posizioni nemiche	176
1758	dipesa italiano	176
1759	nord america veloce	176
1760	direttore indice	176
1761	lavo ratori	175
1762	sem bra	175
1763	membri famiglia	175
1764	cor rispondente	175
1765	folla enorme	175
1766	articoli fondo	175
1767	lavo qualità grandezza	175
1768	patrie euro	175
1769	louis americana	175
1770	zie pagina cronaca	175
1771	costa pacifico mosi	175
1772	giornale italiano italiani organo	175
1773	cal order president	175
1774	alcun dubbio	174
1775	truppe federali	174
1776	italiani residenti	174
1777	monu mento	174
1778	francisco gal	174
1779	dispaccio telegrafico berlino	174
1780	contanti cambi	174
1781	canada messico sci	174
1782	rivoluzione sociale	173
1783	pro blema	173
1784	santa maria	173
1785	nire parenti amici	173
1786	annuo copia soldi	173
1787	storia giuseppe silvestro direttore	173
1788	subscription rates	173
1789	states wlth largest	173
1790	mailer office montgomery	173
1791	montgomery telefono	173
1792	pacifico prezzi	173
1793	sentimento dignità collettiva italia	173
1794	europa veloce	173
1795	estero copia	173
1796	italiani organo quotidiano eco	173
1797	agenti polizia	172
1798	ricevuto udienza	172
1799	miglia nord	172
1800	buon ritratto prezzo	172
1801	attaccamento madre patria	172
1802	vivo popoli	172
1803	quotati appresso	172
1804	pacifico progressive	172
1805	uniti canada messico sci	172
1806	comitato centrale	171
1807	reggimento fanteria	171
1808	gabi netto	171
1809	nuova mente	171
1810	poste telegrafi	171
1811	decreto reale	171
1812	uniti messico	171
1813	grandi feste	171
1814	avvenga abbonamento	171
1815	avvenga abbonamento annuo	171
1816	abbonamento annuo copia soldi	171
1817	lotta dipesa italiano	171
1818	ettore proprietari prezzi abbonamento	171
1819	columbus telefoni douglas	171
1820	indirizzo lettere class	171
1821	capi tano	170
1822	reso pubblico	170
1823	parigi dispaccio	170
1824	nave ammiraglia	170
1825	devi avvenga	170
1826	cambio parigi	170
1827	giornale italiano uniti	170
1828	domestic rapida	170
1829	esistenza montgomery	170
1830	italiana vapo	170
1831	avenue phone bush	170
1832	americano vivo popoli	170
1833	giornata quotati	170
1834	accettano abbonamenti	170
1835	sangue freddo	169
1836	guglielmo ferrerò	169
1837	milione lire	169
1838	congresso washington	169
1839	marcia reale	169
1840	bandiera americana	169
1841	senatori deputati	169
1842	east main	169
1843	published distributed permit	169
1844	notizie telegrafiche	169
1845	difesa italiana	169
1846	grandezza paga riuscito	169
1847	montgomery avenue phone bush	169
1848	giornale italiano italiani xix	169
1849	noti zie pagina cronaca	169
1850	pore compagnia	169
1851	columbus telefoni douglas home	169
1852	lira sterlina cambio	169
1853	lettere class mail matter	169
1854	costa pacifico progressive	169
1855	york italia proprietaria log	169
1856	abeat fortuna	168
1857	connazio nali	168
1858	otte nere	168
1859	met tere	168
1860	set timana	168
1861	qualsiasi altra	168
1862	man dato	168
1863	impres sione	168
1864	abbonati regola	168
1865	guerra finita	168
1866	english section	168
1867	gravissime perdite	168
1868	grave incendio	168
1869	larqest circulation	168
1870	mese estero	168
1871	united states wlth largest	168
1872	farmacia italiana gran	168
1873	italian united states larqest	168
1874	parenti amici italia	168
1875	cal domenica	168
1876	organo quotidiano leo colonie	168
1877	dlffuso quotidiano italiano ovest	168
1878	biso gna	167
1879	depu tato	167
1880	soldati ufficiali	167
1881	grave situazione	167
1882	lynn mass	167
1883	distributed permit authorized act	167
1884	membri gabinetto	167
1885	indiana sabato	167
1886	ufficiale guerra	167
1887	devi avvenga abbonamento	167
1888	devi avvenga abbonamento annuo	167
1889	angolo broad	167
1890	prints pages	167
1891	roma quotidiano	167
1892	gran disastro distruggeva francisco	167
1893	italia numero gran	167
1894	roma rendita italiana	167
1895	londra lira sterlina	167
1896	barre vermont sabato	166
1897	prin cipio	166
1898	giappo nese	166
1899	italiani america	166
1900	gii italiani	166
1901	montgomery francisco	166
1902	desiderate buon ritratto	166
1903	venire parenti amici	166
1904	liao yang	166
1905	popolo americano vivo popoli	166
1906	svi luppo	165
1907	mag giori	165
1908	enrico caruso	165
1909	giungono notizie	165
1910	xvi italian	165
1911	washington maggio	165
1912	biglietti diretti ferrovia mare	165
1913	italiane costa pacifico mosi	165
1914	office francisco	165
1915	abeat fortuna superbis	164
1916	parla mentare	164
1917	combatti mento	164
1918	corpo corpo	164
1919	sociali sti	164
1920	imme diatamente	164
1921	ber lino	164
1922	riapertura camera	164
1923	guerra attuale	164
1924	colla germania	164
1925	subscription year entered	164
1926	amministrazione carpenter	164
1927	mese prezzo	164
1928	italia francisco sabato	164
1929	genova york costa soli	164
1930	italiano oldest	164
1931	moglie figli	163
1932	poche settimane	163
1933	lavoratori italiani	163
1934	estrema sinistra	163
1935	diritti doveri	163
1936	marina americana	163
1937	aprii post	163
1938	states ultime	163
1939	western states ultime	163
1940	prezzo ragionevole recatevi	163
1941	mattino francisco	163
1942	coscienza grandezza virtù	163
1943	ettore montgomery	163
1944	italia educando coscienza	163
1945	pacifico prezzi mercato	163
1946	indirizzo lettere class mail	163
1947	lettere entered	163
1948	sci francisco	163
1949	rag giunto	162
1950	ter mini	162
1951	informa zioni	162
1952	notizie giungono	162
1953	continua pagina	162
1954	vice ammiraglio	162
1955	italia giornale quotidiano politico	162
1956	telefono red	162
1957	italia francisco oal	162
1958	italiane costa pacifico progressive	162
1959	pro dotti	161
1960	pro dotto	161
1961	spe cie	161
1962	lotta elettorale	161
1963	capo nazione	161
1964	compagnie navigazione	161
1965	ufficial mente	161
1966	york times	161
1967	società italiana	161
1968	pietro mascagni	161
1969	amore attaccamento	161
1970	eseguisce qualsiasi lavo qualità	161
1971	francisco cal domenica	161
1972	secolo xix	160
1973	ultime elezioni	160
1974	settem bre	160
1975	prin cipali	160
1976	seduta camera	160
1977	giornale lia	160
1978	gra vemente	160
1979	uniti giappone	160
1980	subscription year entered class	160
1981	editor volpe mgr	160
1982	navi russe	160
1983	presiden wilson	160
1984	vive lotta dipesa italiano	160
1985	quotidiano mattino francisco	160
1986	vermont act	159
1987	senti menti	159
1988	repub blicano	159
1989	lin gua	159
1990	opi nione	159
1991	fatti segno	159
1992	cali fornia	159
1993	ordine figli	159
1994	broad street numero	159
1995	montgomery venne	159
1996	states ultime notizie	159
1997	western states ultime notizie	159
1998	pacifico socio	159
[truncated: 18,001 more rows]
